# Supplementary material for: Investigation of the Compressibility and Compactibility of Titanate Nanotube-API Composites
Source: Materials (Basel). 2018 Dec 18;11(12):2582. doi: 10.3390/ma11122582 (PMC6315882; doi:10.3390/ma11122582)
Supplement: Supplementary file 1 [file materials-11-02582-s001.zip]

Archive with 1 entries (1 files):
- materials-406563-supplementary.xlsx
