# Supplementary material for: Investigation of the Compressibility and Compactibility of Titanate Nanotube-API Composites
Source: Materials (Basel). 2018 Dec 18;11(12):2582. doi: 10.3390/ma11122582 (PMC6315882; doi:10.3390/ma11122582)
Supplement: Supplementary file 1 [file materials-11-02582-s001.zip › materials-406563-supplementary.xlsx]

## Sheet: Munka1
Material	Pressure (Mpa)	MCW	SD	ThCW	SD	TCW	SD	FCW	SD	EW	SD	NCW	SD	BW	SD			E1	E2	E3	St-M. Plasicity
TNT	50	21.8274	0.0172109	18.9579	0.046961	10.9543	0.141085	8.00363	0.153852	0.546227	0.00875258	10.4081	0.148673	19.7573	0.000445152			10.8731	18.4117	0.546227	97.1187	95.0136
	100	46.5816	0.359295	40.5461	0.117536	15.0809	0.225498	25.6918	0.12089	0.850469	0.0215807	14.0093	0.379622	23.9847	0.00130148			31.5006	39.6957	0.850469	97.9025	92.8938
	150	72.2871	0.747266	67.2748	1.83109	18.4585	0.521945	44.6228	0.660836	1.34842	0.0817306	17.2406	0.5885	33.6497	0.00264369			53.8286	65.9264	1.34842	97.9957	93.402
	200	97.5923	0.0289498	86.716	0.319689	21.4203	0.21294	64.9307	0.180704	1.63741	0.180977	19.8002	0.0346479	36.9409	0.00231876			76.172	85.0786	1.63741	98.1118	92.4364
	250	124.986	0	112.527	0	26.1035	0	86.4235	0	2.94537	0	23.1582	0	38.1	0			98.8821	109.582	2.94537	97.3825	88.7166
	295	151.388	0	132.97	0	30.0618	0	102.908	0	3.79805	0	26.2638	0	52.9932	0			121.326	129.172	3.79805	97.1437	87.3659
DiltHCl	50	53.4066	0.402634	8.73053	0.066786	3.80313	0.0376469	4.9274	0.0691411	0.374651	0.0236804	3.42848	0.0589721	1.42319	0.000211185			49.6034	8.35588	0.374651	95.7087	90.1489
	100	108.467	0.241754	20.574	0.0240919	7.73167	0.0790749	12.8165	0.106829	0.851042	0.0460322	6.88946	0.082911	3.90363	0.000603847			100.735	19.723	0.851042	95.8635	89.1071
	150	165.226	0	34.8523	0	11.2899	0	23.5624	0	1.81937	0	9.47054	0	6.9	0			153.936	33.033	1.81937	94.7798	83.885
	200	224.175	0.594633	49.7899	0.953697	16.7043	0.364802	33.0856	0.588895	3.35915	0.537617	13.3451	0.90242	9.99743	0.00383033			207.471	46.4308	3.35915	93.2534	79.8905
	250	278.697	0	57.6179	0	18.6166	0	39.0013	0	5.84868	0	12.7679	0					260.081	51.7692	5.84868	89.8492	68.5835
	295
DiltTi	50	17.914	0.0279369	14.1291	0.0726606	7.44791	0.0599402	6.68119	0.0231823	0.323439	0.0288246	7.12448	0.0368854	4.68405	0.000559848			10.4661	13.8057	0.323439	97.7108	95.6573
	100	40.9323	0.317873	33.3647	0.306591	14.5119	0.0707392	18.8528	0.268907	0.702784	0.0278355	13.8091	0.0985747	6.89588	0.00131539			26.4204	32.6619	0.702784	97.8936	95.1572
	150	66.4432	0.201531	54.1299	0.302599	21.2026	0.193146	32.9273	0.204493	1.30788	0.0595715	19.9329	0.0203204	6.5435	0.00107983			45.2406	52.822	1.30788	97.5838	94.0116
	200	92.4624	0.873996	75.8392	0.657605	27.4942	0.312515	48.345	0.454342	2.09827	0.208915	25.396	0.214677	8.29192	0.001734			64.9682	73.741	2.09827	97.2333	92.3683
	250	121.108	0	99.4663	0	34.1578	0	65.3085	0	3.26349	0	30.8943	0	9.45692	0			86.9502	96.2028	3.26349	96.719	90.4458
	295	144.764	0	118.328	0	38.585	0	79.7433	0	3.8995	0	34.6855	0	11.8757	0			106.179	114.429	3.8995	96.7045	89.8937
DicNa	50	56.3347	0.152195	11.2902	0.137567	4.6368	0.0577389	7.03543	0.171858	0.358614	0.0351382	4.20523	0.028116	2.79049	0.00162869			51.6979	10.9316	0.358614	96.8237	90.6925
	100	120.855	2.22052	25.4292	2.6299	9.03969	0.753892	16.3895	1.87601	1.12188	0.209608	7.91781	0.544283	3.66063	0.000544656			111.816	24.3073	1.12188	95.5882	87.5894
	150
	200	247.165	2.43648	61.2434	2.10624	18.8652	0.415919	41.8316	1.32595	5.19187	0.0912708	14.7768	0.377547	4.52473	0.00201522			228.3	56.0516	5.19187	91.5226	78.3281
	250	315.212	0	75.26	0	23.6881	0	51.5719	0	8.43142	0	15.2567	0	0				291.524	66.8286	8.43142	88.7969	64.4065
	295	358.086	0	87.8165	0	27.4174	0	60.3991	0	9.22705	0	18.1903	0					330.669	78.5895	9.22705	89.4928	66.346
DicTi	50	21.3271	0.635032	12.9757	0.261068	7.92361	0.0709966	5.05209	0.325664	0.246742	0.010652	7.67687	0.0696427	6.48354	0.000852826			13.4035	12.729	0.246742	98.0984	96.886
	100	47.8005	0.770427	31.1168	0.803542	16.5022	0.12696	14.6146	0.676582	0.581595	0.0328238	15.9206	0.108834	11.2537	0.00197964			31.2983	30.5352	0.581595	98.1309	96.4756
	150	80.2417	0.324079	55.7414	0.490685	24.0373	0.247621	31.7041	0.73785	0.943973	0.0432637	23.0934	0.248272	11.7346	0.00190287			56.2044	54.7974	0.943973	98.3065	96.0729
	200	103.911	2.79454	76.6937	3.74849	30.7707	0.363776	45.923	3.91204	1.53653	0.175184	29.2342	0.188592	13.2365	0.00249804			73.1399	75.1571	1.53653	97.9965	95.0065
	250	132.052	0	99.6216	0	37.3671	0	62.2544	0	2.20912	0	35.158	0	6.02586	0			94.6849	97.4124	2.20912	97.7825	94.0881
	295	173.174	0	126.28	0	43.9497	0	82.3305	0	4.55411	0	39.3956	0	5.02782	0			129.224	121.726	4.55411	96.3936	89.6379
ATN	50	118.966	1.45197	30.2404	1.02812	7.06839	0.550314	23.172	0.477806	1.04483	0.0323911	6.02356	0.517923	4.7171	0.000848863			111.898	29.1956	1.04483	96.5449	85.2183
	100	232.08	12.8481	68.1863	4.60039	10.8211	0.928015	57.3652	4.73331	2.19656	0.61302	8.62455	1.30705	11.3237	0.00268937			221.259	65.9898	2.19656	96.7786	79.7011
	150																					#DIV/0!
	200	451.857	19.1963	133.788	9.57082	16.9964	1.96937	116.791	8.4482	6.31724	1.90779	10.6792	0.0862451	6.73749	0.00177638			434.861	127.47	6.31724	95.2782	62.832
	250	606.685	4.27417	173.885	21.0268	19.8837	2.19817	154.002	19.3597	11.7402	1.10549	8.14358	2.54183	6.15579	0.000429727			586.802	162.145	11.7402	93.2483	40.956
	295	730.012	0	186.598	0	24.5181	0	162.079	0	16.7559	0	7.76215	0	5.32783	0			705.494	169.842	16.7559	91.0203	31.6589
ATNTi	50	34.3797	0.171909	22.896	0.276522	9.77956	0.131455	13.1164	0.350887	0.439818	0.0354843	9.33974	0.146014	15.1102	0.00164848			24.6001	22.4562	0.439818	98.0791	95.5027
	100	74.9961	0.44288	52.0917	1.66338	19.0821	0.202311	33.0096	1.66369	1.32831	0.133623	17.8497	0.0426998	14.8568	0.00119554			55.914	50.7634	1.32831	97.4501	93.5415
	150	117.356	0.173985	84.1354	2.37239	26.3176	0.0392255	57.4795	2.82122	2.7086	0.509238	23.9266	0.0603547	12.8758	0.00171166			91.0381	81.4268	2.7086	96.7807	90.9148
	200	160.972	0.774627	114.212	4.83788	33.5908	0.37069	80.8137	5.07525	4.50154	0.959265	29.0893	0.907557	11.4877	0.00138499			127.381	109.71	4.50154	96.0586	86.5989
	250	204.296	0	153.591	0	39.4952	0	114.096	0	8.55718	0	30.938	0	7.77124	0			164.801	145.034	8.55718	94.4286	78.3336
	295	242.887	0	174.519	0	43.0229	0	131.496	0	9.493	0	33.5299	0	12.9231	0			199.865	165.026	9.493	94.5605	77.935
HCT	50	32.8417	0.0891631	9.54378	1.04779	4.65919	0.223646	4.88459	0.824143	0.312418	0.0511485	4.34677	0.18544	1.57938	6.77801e-05			28.1825	9.23137	0.312418	96.7265	93.2946
	100	69.1955	0.284392	21.2016	0.437883	9.55444	0.37312	11.6471	0.372043	0.823449	0.0352872	8.73099	0.351688	4.11059	0.000158973			59.641	20.3781	0.823449	96.1161	91.3815
	150	107.357	0	37.3513	0	15.1053	0	22.2459	0	1.87848	0	13.2269	0	8.7559	0.000290737			92.2516	35.4728	1.87848	94.9708	87.5641
	200	144.704	0.445318	51.0016	0.316231	19.736	0.135866	31.1737	0.513381	2.73836	0.0583993	16.8683	0.144656	12.4805	0.000183745			124.968	48.2632	2.73836	94.6308	85.4694
	250	181.006	0	60.3574	0	21.8402	0	38.5172	0	3.26825	0	18.5719	0					159.166	57.0891	3.26825	94.5852	85.0356
	295	223.943	0	74.4316	0	25.8413	0	48.5903	0	4.48136	0	21.3599	0					198.101	69.9503	4.48136	93.9792	82.6581
HCTTi	50	30.8673	0.0684184	19.5753	0.214168	10.2705	0.0594597	9.2772	0.230775	0.377691	0.0126713	9.87895	0.0638233	14.2221	0.00221948			20.5968	19.1976	0.377691	98.0706	96.1876
	100	44.8717	0.287644	44.8717	1.28784	20.0096	0.580239	24.8621	0.707602	0.976568	0.0665914	19.033	0.534705	18.8791	0.00158418			24.8621	43.8951	0.976568	97.8236	95.1195
	150	108.816	0.132798	72.668	0.85845	29.3114	0.466184	43.0563	0.466104	1.67156	0.128968	27.4203	0.24661	27.8763	0.00191414			79.5046	70.9965	1.67156	97.6997	93.5481
	200	150.066	0.696808	102.982	1.22747	37.6909	0.179223	65.6219	0.777512	3.88873	0.382994	34.4881	0.316192	28.6805	0.00195843			112.375	99.0931	3.88873	96.2239	91.5024
	250	191.466	0	136.547	0	45.0154	0	91.5318	0	5.65723	0	39.3582	0	38.0186	0			146.451	130.89	5.65723	95.8569	87.4327
	295	228.538	0	158.613	0	50.4279	0	108.185	0	7.69842	0	42.7295	0	32.0175	0			178.11	150.914	7.69842	95.1464	84.7338
